# Supplementary material for: Seeding the meiotic DNA break machinery and initiating recombination on chromosome axes
Source: Nat Commun. 2024 Apr 5;15:2941. doi: 10.1038/s41467-024-47020-1 (PMC10997794; doi:10.1038/s41467-024-47020-1)
Supplement: Supplementary file 4 — Source Data [file 41467_2024_47020_MOESM4_ESM.xlsx]

## Sheet: 1d
	1D
								percentages
			no axis	focal	axial	total		no axis	focal	axial
		wt1	1	11	102	114		0.877193	9.64912	89.4737
		wt2	1	27	79	107		0.934579	25.2336	73.8318
		mean	1	19	90.5	110.5		0.905886	17.4414	81.6527
		C7del1	73	56	1	130		56.1538	43.0769	0.769231
		C7del2	31	100	3	134		23.1343	74.6269	2.23881
		mean	52	78	2	132		39.6441	58.8519	1.50402
		SD1	6	43	86	135		4.44444	31.8519	63.7037
		SD2	3	38	77	118		2.54237	32.2034	65.2542
		mean	4.5	40.5	81.5	126.5		3.49341	32.0276	64.479
		SE1	3	36	62	101		2.9703	35.6436	61.3861
		SE2	3	51	70	124		2.41935	41.129	56.4516
		mean	3	43.5	66	112.5		2.69483	38.3863	58.9189
		SA1	15	88	56	159		9.43396	55.3459	35.2201
		SA2	5	71	48	124		4.03226	57.2581	38.7097
		mean	10	79.5	52	141.5		6.73311	56.302	36.9649
		DS1	2	80	30	112		1.78571	71.4286	26.7857
		DS2	2	69	42	113		1.76991	61.0619	37.1681
		mean	2	74.5	36	112.5		1.77781	66.2453	31.9769
		ES1	12	34	66	112		10.7143	30.3571	58.9286
		ES1	14	56	60	130		10.7692	43.0769	46.1538
		mean	13	45	63	121		10.7418	36.717	52.5412
		AS1	31	61	33	125		24.8	48.8	26.4
		AS2	27	63	20	110		24.5455	57.2727	18.1818
		mean	29	62	26.5	117.5		24.6727	53.0364	22.2909
		AA1	40	54	8	102		39.2157	52.9412	7.84314
		AA2	51	57	2	110		46.3636	51.8182	1.81818
		mean	45.5	55.5	5	106		42.7897	52.3797	4.83066
		EE1	41	71	3	115		35.6522	61.7391	2.6087
		EE2	15	76	10	101		14.8515	75.2475	9.90099
		mean	28	73.5	6.5	108		25.2518	68.4933	6.25484
		DD1	22	74	11	107		20.5607	69.1589	10.2804
		DD2	12	85	10	107		11.215	79.4393	9.34579
		mean	17	79.5	10.5	107		15.8879	74.2991	9.81308
		p values
		wt vs. C7del	C7del vs. AA	AA vs. SA	SA vs. SD	SA vs. SE	AA vs. AS	AS vs. DS	AS vs. ES	AA vs DD	AA vs EE
		< 2.2e-16 ***	0.06547	< 2.2e-16 ***	9.445e-10 ***	2.225e-06 ***	3.217e-09 ***	4.979e-14 ***	2.966e-11 ***	2.599e-09 ***	0.001003 **

## Sheet: 1e
	1E

## Sheet: 2a
	2A

## Sheet: 2b
	2B

## Sheet: 2c
	2C

## Sheet: 2d
	2D
		Fragments and Phosphorylation losses (yellow)
			#1	b⁺Phos	b²⁺Phos	b⁺	b²⁺	b³⁺	Seq.	y⁺	y²⁺	y³⁺	y⁺Phos	y²⁺Phos	#2
			1			115.05020	58.02874	39.02159	N						15
			2			228.13427	114.57077	76.71627	L	1682.59277	841.80003	561.53578	1584.61588	792.81158	14
			3			341.21833	171.11280	114.41096	L	1569.50871	785.25799	523.84109	1471.53182	736.26955	13
			4			444.22752	222.61740	148.74736	C	1456.42465	728.71596	486.14640	1358.44775	679.72751	12
			5			559.25446	280.13087	187.08967	D	1353.41546	677.21137	451.81001	1255.43857	628.22292	11
			6			656.30722	328.65725	219.44059	P	1238.38852	619.69790	413.46769	1140.41162	570.70945	10
			7			771.33417	386.17072	257.78291	D	1141.33576	571.17152	381.11677	1043.35886	522.18307	9
			8			918.40258	459.70493	306.80571	F	1026.30881	513.65804	342.77446	928.33192	464.66960	8
			9			1033.42952	517.21840	345.14803	D	879.24040	440.12384	293.75165	781.26350	391.13539	7
			10			1120.46155	560.73441	374.15870	S	764.21346	382.61037	255.40934	666.23656	333.62192	6
			11	1189.48302	595.24515	1287.45991	644.23359	429.82482	S-Phospho	677.18143	339.09435	226.39866	579.20453	290.10590	5
			12	1304.50996	652.75862	1402.48685	701.74707	468.16714	D	510.18307	255.59517	170.73254			4
			13	1419.53690	710.27209	1517.51380	759.26054	506.50945	D	395.15613	198.08170	132.39023			3
			14	1533.57983	767.29355	1631.55672	816.28200	544.52376	N	280.12918	140.56823	94.04791			2
			15						F	166.08626	83.54677	56.03360			1
		Neutral losses
		#1	b-H₂O⁺	b-H₂O²⁺	b-H₂O³⁺	b-NH₃⁺	b-NH₃²⁺	b-NH₃³⁺	Seq.	y-H₂O⁺	y-H₂O²⁺	y-H₂O³⁺	y-NH₃⁺	y-NH₃²⁺	y-NH₃³⁺	#2
		1				98.02365	49.51547	33.34607	N							15
		2				211.10772	106.05750	71.04076	L	1664.58221	832.79474	555.53225	1665.56623	833.28675	555.86026	14
		3				324.19178	162.59953	108.73545	L	1551.49815	776.25271	517.83757	1552.48216	776.74472	518.16557	13
		4				427.20097	214.10412	143.07184	C	1438.41408	719.71068	480.14288	1439.39810	720.20269	480.47088	12
		5	541.24389	271.12559	181.08615	542.22791	271.61759	181.41415	D	1335.40490	668.20609	445.80648	1336.38891	668.69810	446.13449	11
		6	638.29666	319.65197	213.43707	639.28067	320.14398	213.76508	P	1220.37796	610.69262	407.46417	1221.36197	611.18462	407.79217	10
		7	753.32360	377.16544	251.77938	754.30762	377.65745	252.10739	D	1123.32519	562.16623	375.11325	1124.30921	562.65824	375.44125	9
		8	900.39202	450.69965	300.80219	901.37603	451.19165	301.13019	F	1008.29825	504.65276	336.77093	1009.28226	505.14477	337.09894	8
		9	1015.41896	508.21312	339.14450	1016.40297	508.70513	339.47251	D	861.22983	431.11856	287.74813	862.21385	431.61056	288.07613	7
		10	1102.45099	551.72913	368.15518	1103.43500	552.22114	368.48319	S	746.20289	373.60508	249.40581	747.18691	374.09709	249.73382	6
		11	1269.44935	635.22831	423.82130	1270.43336	635.72032	424.14930	S-Phospho	659.17086	330.08907	220.39514	660.15488	330.58108	220.72314	5
		12	1384.47629	692.74178	462.16361	1385.46030	693.23379	462.49162	D	492.17250	246.58989	164.72902	493.15652	247.08190	165.05702	4
		13	1499.50323	750.25525	500.50593	1500.48725	750.74726	500.83393	D	377.14556	189.07642	126.38670	378.12958	189.56843	126.71471	3
		14	1613.54616	807.27672	538.52024	1614.53017	807.76873	538.84824	N				263.10263	132.05496	88.37240	2
		15							F							1

## Sheet: 2f
	2F																short axis percentages					long axis percentages
				exp1		exp2		exp3		exp4				p value			exp1	exp2	exp3	exp4		exp1	exp2	exp3	exp4
		Type	category	short axis	long axis	short axis	long axis	short axis	long axis	short axis	long axis		untreated vs. TAK60	2.2e-16		UnRx	0	0	0	0		2.5	0	1	1
		no inhibition	IHO1 on axis	30	77	28	54	40	89	64	139		TAK60 vs TAK100	0.0007254		TAK 60uM		10	14	24			13	15	20
		no inhibition	IHO1 reduced	0	2	0	0	0	1	0	1		TAK100 vs TAK200	1.126e-11		TAK 100uM		27	40	38			25	24	22
		TAK 60	IHO1 on axis			28	96	30	84	32	68		untreated vs XL+LY 100+100	2.2e-16		TAK 200uM	58	71	50	52		63	45	36	39
		TAK 60	IHO1 reduced			3	14	5	15	10	17		XL+LY 100+100 vs XL+LY 200+100	0.0001814		XL+LY 100	24	20	30			29	34	26
		TAK 100	IHO1 on axis			27	87	9	57	13	77		XL+LY 200+100 vs TAK200	0.2549		XL+LY 200+100	47	41	59			43	36	48
		TAK 100	IHO1 reduced			10	29	6	18	8	22		triple vs XL+LY 200+100	0.02171		triple 60uM	80	46	77			53	49	55
		TAK 200	IHO1 on axis	8	37	7	60	11	52	12	46		triple vs TAK200	0.1564
		TAK 200	IHO1 reduced	11	62	17	50	11	29	13	30
		XL+LY 100+100	IHO1 on axis	35	39	12	42	19	34
		XL+LY 100+100	IHO1 reduced	11	16	3	22	8	12
		XL+LY 200+100	IHO1 on axis	8	20	13	44	12	43
		XL+LY 200+100	IHO1 reduced	7	15	9	25	17	39							Mean	short axis	long axis
		triple	IHO1 on axis	3	45	7	55	3	43							UnRx	0	1.125
		triple	IHO1 reduced	10	55	6	52	12	48							TAK 60uM	16	16
																TAK 100uM	35	23.6667
																TAK 200uM	57.75	45.75
																XL+LY 100	24.6667	29.6667
																XL+LY 200+100	49	42.3333
		Mean														triple 60uM	67.6667	52.3333
		Type	category	short axis	long axis
		no inhibition	IHO1 on axis	40.5	89.75
		no inhibition	IHO1 reduced	0	1
		TAK 60	IHO1 on axis	30	82.6667
		TAK 60	IHO1 reduced	6	15.3333
		TAK 100	IHO1 on axis	16.3333	73.6667
		TAK 100	IHO1 reduced	8	23
		TAK 200	IHO1 on axis	9.5	48.75
		TAK 200	IHO1 reduced	13	42.75
		XL+LY 100+100	IHO1 on axis	22	38.3333
		XL+LY 100+100	IHO1 reduced	7.33333	16.6667
		XL+LY 200+100	IHO1 on axis	11	35.6667
		XL+LY 200+100	IHO1 reduced	11	26.3333
		triple	IHO1 on axis	4.33333	47.6667
		triple	IHO1 reduced	9.33333	51.6667

## Sheet: 2g
	2G

## Sheet: 2h
	2H
			Iho1 +/+ 8dpp before culture	Iho1 +/+ untreated after 2 days in culture	Iho1 +/+ TAK931 200uM after 2 days in culture	Iho1 +/+ TAK931+Ly+XL413 all 60uM after 2 days in culture	Background
							40527
		Band 1 upper	301432	562815		437116
		Band 2	134472	302343		362349
		Background corrected
		Band 1 upper	260905	522288		396589
		Band 2	93945	261816		321822
		Ratio of band 1 vs band 2	2.77721	1.99487		1.23232
			Iho1 +/+ 8dpp before culture	Iho1 +/+ untreated after 2 days in culture	Iho1 +/+ TAK931 200uM after 2 days in culture	Iho1 +/+ TAK931+Ly+XL413 all 60uM after 2 days in culture	Background
							42633
		Band 1 upper	25017479	456994		323692
		Band 2	11033088	244081		247740
		Background corrected
		Band 1 upper	25017479	414361		281059
		Band 2	11033088	201448		205107
		Ratio of band 1 vs band 2	2.2675	2.05691		1.3703
			Iho1 +/+ 8dpp before culture	Iho1 +/+ untreated after 2 days in culture	Iho1 +/+ TAK931 200uM after 2 days in culture	Iho1 +/+ TAK931+Ly+XL413 all 60uM after 2 days in culture	Background (In IHO1-/-)
		Band 1 upper	213704	120603	97353	94400	23110
		Band 2	155500	74692	91338	82151	29487
		Background corrected
		Band 1 upper	190594	97493	74243	71290
		Band 2	126013	45205	61851	52664
		Ratio of band 1 vs band 2	1.51249	2.15669	1.20035	1.35368
			Iho1 +/+ 8dpp before culture	Iho1 +/+ untreated after 2 days in culture	Iho1 +/+ TAK931 200uM after 2 days in culture	Iho1 +/+ TAK931+Ly+XL413 all 60uM after 2 days in culture	Background (In IHO1-/-)
		Band 1 upper	14678016	13775163	9703182	8925248	2317847
		Band 2	10532956	7572445	9128479	7123527	978138
		Background corrected
			12360169	11457316	7385335	6607401
			9554818	6594307	8150341	6145389
		Ratio of band 1 vs band 2	1.29361	1.73746	0.906138	1.07518
			Iho1 +/+ 8dpp before culture	Iho1 +/+ untreated after 2 days in culture	Iho1 +/+ TAK931 200uM after 2 days in culture	Iho1 +/+ TAK931+Ly+XL413 all 60uM after 2 days in culture	Background (In IHO1-/-)
		Band 1 upper	136346	218415	113032	98891	69194
		Band 2	196040	135914	108631	85710	71764
		Background corrected		149221	43838	29697
				64150	36867	16516
		Ratio of band 1 vs band 2		2.32613	1.18909	1.79807
		Unpaired t test
		UnRx vs TAK = 0.0006
		UnRx vs triple = 0.0021
		TAK vs triple = 0.1776

## Sheet: 3a
	3A
			iho1_C7del +/+	iho1_C7del -/-	Hormad1 -/-
			3.03275	2.26501	0.920354
			3.01818	2.2963	1.08035
			3.58289	1.81373	1.03019
			3.27869	2.53061
			4.20468	2.68976
			3.08316	1.97629
			2.69663	2.71626
			3.97541	2.10345
			3.20312	1.9492
			3.96364	1.79445
				2.9976
				2.92331
		mean	3.40392	2.338	1.0103
			p values
			iho1_C7del +/+ vs iho1_C7del -/-	iho1_C7del +/+ vs Hormad1 -/-	iho1_C7del -/- vs Hormad1 -/-
			4.878e-05	3.503e-08	1.714e-07

[truncated: 46 more sheets: 3c, 3d, 3f, 3g, 4a, 4b, 4f, 4g, 5a, 5b, 5c, 5f, 5g, 6b-g, 7a, 7b, 7d, 7e, S2b, S2f …]
